# Supplementary material for: Surveillance of clinical research integrity in medically assisted reproduction: a systematic review of retracted publications
Source: Front Public Health. 2023 Aug 1;11:1210951. doi: 10.3389/fpubh.2023.1210951 (PMC10427242; doi:10.3389/fpubh.2023.1210951)
Supplement: Supplementary file 1 [file Table_1.XLSX]

## Sheet: Foglio1
Supplementary Table I. Queries used in our study
Query	PubMed output	Number of records (after removing duplicates)
Term[Title/Abstract] AND English[lang]	Total published studies	523.067
Term[Title/Abstract] AND randomized controlled trial[Publication Type] OR randomised controlled trial [Publication Type]) AND English[lang]	Total number of published RCTs	45.616
Term[Title/Abstract] AND ((retracted publication[Publication Type]) OR (retraction of publication[Publication Type])) AND English[lang]*	Total number of retracted studies	2.458
Term[Title/Abstract] AND randomized controlled trial[Publication Type] OR randomised controlled trial [Publication Type]) AND ((retracted publication[Publication Type]) OR (retraction of publication[Publication Type]))AND English[lang]	Total number of retracted RCTs	93
Terms were all 283 terms listed in the International Glossary on Infertility and Fertility Care (15). The search was conducted from 1993 to February 2023. * This query was used in our systematic review. RCT, randomized controlled trial.
