# Supplementary material for: Surveillance of clinical research integrity in medically assisted reproduction: a systematic review of retracted publications
Source: Front Public Health. 2023 Aug 1;11:1210951. doi: 10.3389/fpubh.2023.1210951 (PMC10427242; doi:10.3389/fpubh.2023.1210951)
Supplement: Supplementary file 2 [file Table_2.XLSX]

## Sheet: Supplementary Table II
	Supplementary Table II. The retracted articles considered in the systematic review
	First Author	DOI or PMID
1	Johnson, P. et al., 1990	10.1136/bmj.300.6718.154
2	Friedman, A.J. et al., 1993	8339817
3	Pearce, J.M. et al., 1994	10.1111/j.1471-0528.1994.tb13185.x
4	De Ziegler, D. et al, 2005	10.1016/j.jsbmb.2005.04.023
5	Kocak, I. et al., 2006	10.1111/j.1447-0756.2006.00401.x
6	Boon Chin Heng, 2007	10.1080/14647270600830672
7	Boon Chin Heng, 2007	10.1111/j.1471-8847.2006.00156.x
8	Boon Chin Heng, 2007	10.1080/14647270600930332
9	Badawy, A. et al., 2008	10.1016/j.fertnstert.2007.05.010
10	Kanat-Pektas, M. et al., 2008	10.1007/s00404-007-0545-8
11	Wei, Z. et al., 2008	10.1016/j.fertnstert.2007.07.1385
12	Badawy, A. et al., 2009	10.1016/j.fertnstert.2008.06.013
13	Badawy, A. et al., 2009	10.1016/j.fertnstert.2007.02.062
14	Javed, M. et al., 2010	10.1016/j.rbmo.2009.10.010
15	Schippert, C. et al., 2010	10.1016/j.fertnstert.2009.08.017
16	Aflatoonian, A. et al., 2010	10.1007/s10815-010-9412-9
17	Shokeir, T. et al., 2010	10.1016/j.fertnstert.2009.03.075
18	Abu Hashim H, 2010	10.1016/j.fertnstert.2009.07.985
19	Badawy, A., Gibreal, A., 2011	10.1016/j.ejogrb.2022.06.002
20	Sharma, A., Kumar, P., 2012	10.4103/0974-1208.97777
21	Gerli S, Di Renzo GC., 2013	23884831
22	Vercellini, P., et al., 2013	10.1016/j.fertnstert.2012.08.039
23	Lixin, D. et al., 2014	10.1007/s10735-013-9556-x
24	Oztas, E. et al., 2014	10.1016/j.ejogrb.2014.09.037
25	Wang, X.H. et al., 2015	10.1007/s00404-014-3486-z
26	Zhao, J., et al. 2015	10.1016/j.rbmo.2015.03.008
27	La Sala, G.B. et al., 2015	10.1186/s12958-015-0096-y
28	Jung, J.Y. et al., 2015	10.6065/apem.2015.20.4.226
29	Ismail, A.M. et al., 2018	10.1080/14767058.2017.1286315
30	Shokeir, T., Abdelshaheed, M., 2018	10.1016/j.fertnstert.2021.12.008
31	Maher, M.A. et al., 2018	10.1111/1471-0528.15003
32	Mohsenzadeh, M. et al., 2018	10.1016/j.ejogrb.2018.05.029
33	Ishida, H. et al., 2018	10.1111/jog.13699
34	He, J. et al., 2018	10.1089/crispr.2018.0051
35	Shu, L. C. et al., 2020	10.1089/acu.2020.1416
36	Koren, G. et al., 2020	10.1080/17512433.2022.2044624
37	Tan, G.X. et al., 2021	10.1097/MD.0000000000024523
38	Chen, L., et al. 2022	10.1155/2022/5319172
39	Dejene, H., et al. 2022	10.1186/s40834-022-00175-y
